# Supplementary material for: Air-Assisted Electrospinning of Dihydromyricetin-Loaded Dextran/Zein/Xylose Nanofibers and Effects of the Maillard Reaction on Fiber Properties
Source: Molecules. 2024 Jul 1;29(13):3136. doi: 10.3390/molecules29133136 (PMC11243030; doi:10.3390/molecules29133136)
Supplement: Supplementary file 1 [file molecules-29-03136-s001.zip]

Archive with 1 entries (1 files):
- molecules-3056822-supplementary.pdf
